# Supplementary material for: Coupling Modern Portfolio Theory and Marxan enhances the efficiency of Lesser White-fronted Goose’s (Anser erythropus) habitat conservation
Source: Sci Rep. 2018 Jan 9;8:214. doi: 10.1038/s41598-017-18594-2 (PMC5760730; doi:10.1038/s41598-017-18594-2)
Supplement: Supplementary file 2 — Dataset 1 [file 41598_2017_18594_MOESM2_ESM.xlsx]

## Sheet: Sheet1
Province	Site	Latitude	Longitude
Anhui	Caizi Lake, Anqing City	30.4516	117.02
	Baidang Lake, Anqing City	29.5216	115.195
	Daguan Lake,Anqing City	29.65	116.15
	Shengjin Lake, Dongzhi County	30.2921	117.003
	Anqing waterfowl conservation along the river,Bo Lake,Anqing City	30.2869	117.013
	Anqing waterfowl conservation along the river,Huang Lake,Anqing City	30.4084	117.051
	Anqing waterfowl conservation along the river,Daguan Lake,Anqing City	30.7308	117.095
	Anqing waterfowl conservation along the river,Pogang Lake,Anqing City	30.4107	117.075
	Anqing waterfowl conservation along the river,Chenyao Lake,Anqing City	30.8863	117.105
	Shengjin Lake, Anqing City	30.8441	117.129
	Shengjin Lake, Anqing City	30.8678	117.134
	Shengjin Lake, Anqing City	30.5179	117.165
	Shengjin Lake, Chizhou City	30.4332	117.165
	Shengjin Lake, Chizhou City	31.8449	117.183
	Shengjin Lake, Chizhou City	31.7121	117.344
Hubei	Wang Lake, Huangshi City	29.8692	115.351
	Wang Lake, Huangshi City	29.5238	115.224
	Wang Lake, Huangshi City	29.8424	115.172
	Dong Lake, Wuhan City	30.3351	114.241
	Hong Lake, Jingzhou City	29.5001	113.191
	Cheng Lake, Wuhan City	30.1744	113.506
Hunan	Caisang Lake, East Dongting Lake,Yueyang City	29.5286	112.755
	Da Xiao West Lake, East Dongting Lake,Yueyang City	29.3137	112.527
	Chunfeng Lake, East Dongting Lake,Yueyang City	29.1929	113.035
	Tianjiabazi-Sanba, East Dongting Lake,Yueyang City	29.3839	113.034
	Junshan Lake, East Dongting Lake,Yueyang City	29.2154	113.358
	Bai Lake, East Dongting Lake,Yueyang City	29.1962	112.574
	Siba Waitan, East Dongting Lake,Yueyang City	29.275	112.525
	Shengjinggongcheng, East Dongting Lake,Yueyang City	29.2532	112.569
	Junshan Hou Lake, East Dongting Lake,Yueyang City	29.2324	112.588
	Tuanzhou Waitan, East Dongting Lake,Yueyang City	29.2334	112.534
	Lu Lake, East Dongting Lake,Yueyang City	29.9662	112.479
	Meitanwan, East Dongting Lake,Yueyang City	29.1545	112.596
	Shang Xia Hongqi Lake, East Dongting Lake,Yueyang City	29.1416	112.564
	Laoshuwei-Gaoshanwang, East Dongting Lake,Yueyang City	29.1648	113.015
	Xinqiang Estuary, East Dongting Lake,Yueyang City	29.1058	113.748
	Zhongzhou, South Dongting Lake,Yiyang City	29.248	112.558
	Chebian Lake, South Dongting Lake,Yiyang City	28.4683	112.255
	Baota Lake, South Dongting Lake,Yiyang City	28.4845	112.291
	Wanzi Lake, South Dongting Lake,Yiyang City	28.4837	112.263
	Langshan Lake, South Dongting Lake,Yiyang City	28.4929	112.364
	Nanwan Lake, South Dongting Lake,Yiyang City	29.1026	112.295
	Datong Lake, South Dongting Lake,Yiyang City	29.0932	112.322
	Hengling Lake, Yueyang City	28.5136	112.503
	Choutang Lake, Yueyang City	28.4639	112.393
	Heye Lake, Yueyang City	28.533	112.494
Jiangsu	Gaoyou Lake, Yangzhou City	32.4944	119.185
	Ge Lake, Wuxi City	31.3968	119.523
	Hongze Lake, Suqian City	33.1523	118.184
	Baoying Lake, Yancheng City	33.8344	119.183
	Gaoyou Linze, Gaoyou City	32.8518	119.352
	Shijiu Lake, Nanjing City	31.3135	118.583
Jiangxi	Cang Lake, Poyang Lake, Nanchang city	29.135	116.02
	Dacha Lake, Poyang Lake, Nanchang city	29.0815	116.012
	Meixi Lake, Poyang Lake, Nanchang city	29.13	116.03
	Zhonghu Chi, Poyang Lake, Nanchang city	29.094	116.005
	Sha Lake, Poyang Lake, Nanchang city	29.1142	115.561
	Changhu Chi, Poyang Lake, Nanchang city	29.1134	115.561
	Dahu Chi, Poyang Lake, Nanchang city	29.0756	115.565
	Houbei Dang Lake, Poyang Lake, Nanchang city	29.012	116.859
	Zhushi Lake, Poyang Lake, Nanchang city	29.1028	115.582
	Xiang Lake, Poyang Lake, Nanchang city	29.0648	116.003
	Candou Lake, Poyang Lake, Nanchang city	29.05	116.06
	Cha Lake, Poyang Lake, Nanchang city	29.0433	116.06
	Dongjia Lake, Poyang Lake, Nanchang city	29.0894	116.034
	Xiaotan Lake, Poyang Lake, Nanchang city	29.0424	116.035
	Yangjia Lake, Poyang Lake, Nanchang city	29.0403	116.066
	Fang Lake, Pengze Lake, Pengze County	29.4951	116.303
	Taibai Lake, Pengze Lake, Pengze County	30.1571	116.454
	Zao Lake, Hukou City	29.3529	116.111
Shanghai	Chongming island	31.5951	121.665
	Chongming island	31.655	121.506
